# Supplementary material for: Optical Penetration of Shape-Controlled Metallic Nanosensors across Membrane Barriers
Source: Sensors (Basel). 2023 Mar 4;23(5):2824. doi: 10.3390/s23052824 (PMC10007193; doi:10.3390/s23052824)
Supplement: Supplementary file 1 [file sensors-23-02824-s001.zip]

Archive with 1 entries (1 files):
- sensors-2217545-supplementary.pdf
